# Supplementary material for: Novel Approach to Increasing the Amplitude of the Mechanical Oscillations of Self-Oscillating Gels: Introduction of Catalysts Both as Pendant Groups and as Crosslinkers
Source: Gels. 2024 Nov 9;10(11):727. doi: 10.3390/gels10110727 (PMC11594043; doi:10.3390/gels10110727)
Supplement: Supplementary file 1 [file gels-10-00727-s001.zip]

Archive with 2 entries (2 files):
- Peristaltic motion of gel 12 (sped up 64 times).mp4
- Piece of gel 12 (sped up 64 times).mp4
